# Supplementary material for: Spatio-temporal partitioning and coexistence between leopard (Panthera pardus fusca) and Asiatic lion (Panthera leo persica) in Gir protected area, Gujarat, India
Source: PLoS One. 2020 Mar 11;15(3):e0229045. doi: 10.1371/journal.pone.0229045 (PMC7065753; doi:10.1371/journal.pone.0229045)
Supplement: S1 Data — (XLSX) [file pone.0229045.s002.xlsx]

## Sheet: Sheet1
Habitat	Leopard	Lion	Chital	Sambar	Nilgai	Wild boar
MV	0	3	13	0	0	0
MV	0	1	1	0	0	0
MV	3	0	5	4	0	2
MV	1	7	0	1	0	0
MV	0	2	5	1	3	0
MV	5	3	13	1	0	0
MV	1	1	2	1	0	0
MV	0	0	10	4	0	3
MV	0	0	0	1	0	0
MV	6	4	7	0	0	2
MM	10	2	16	6	1	0
MM	8	19	14	0	0	0
MM	11	11	7	0	0	2
MM	0	0	6	1	0	1
MM	3	6	9	0	0	0
MM	1	9	45	0	0	0
MM	0	0	3	2	0	3
MM	3	1	47	3	0	0
MM	26	1	22	2	0	0
MM	3	0	49	13	0	2
MM	0	4	1	0	1	0
MM	0	1	2	0	0	0
MM	7	21	16	1	0	0
TAZ	2	3	1	0	0	1
TAZ	3	1	121	4	0	10
TAZ	5	3	4	0	5	0
TAZ	4	10	214	1	0	0
TAZ	6	3	242	0	0	0
TAZ	7	19	40	1	2	1
TAZ	1	2	8	0	0	0
TAZ	10	1	11	1	5	0
TAZ	2	4	0	0	0	4
TAZ	3	2	81	0	8	3
TAZ	2	1	1	3	2	1
TAZ	6	2	10	1	0	0
TAZ	4	0	6	1	0	0
TAZ	3	3	4	0	0	4
TAZ	8	11	101	2	1	0
TAZ	1	1	13	0	1	0
M	4	0	6	7	1	4
M	6	2	14	1	0	1
M	16	4	48	3	2	1
M	3	1	0	0	0	0
M	3	4	15	0	1	1
M	19	3	11	6	0	1
M	7	5	23	1	0	0
M	4	1	10	1	0	2
M	1	1	3	0	0	1
M	4	0	19	2	0	0
M	5	0	22	3	0	2
M	7	1	8	3	1	0
M	4	1	5	11	0	9
M	1	3	35	0	0	0
M	1	3	41	2	0	0
M	4	0	33	17	0	14
T	0	5	3	0	0	0
T	3	5	38	0	3	0
T	0	5	15	3	0	0
T	0	6	1	0	0	0
T	1	5	9	0	0	0
T	2	2	39	0	2	0
T	0	2	12	2	0	1
T	1	1	8	2	1	0
T	1	2	5	0	0	0
T	4	9	19	1	2	0
