# Supplementary material for: Spatio-temporal partitioning and coexistence between leopard (Panthera pardus fusca) and Asiatic lion (Panthera leo persica) in Gir protected area, Gujarat, India
Source: PLoS One. 2020 Mar 11;15(3):e0229045. doi: 10.1371/journal.pone.0229045 (PMC7065753; doi:10.1371/journal.pone.0229045)
Supplement: S2 Data — (XLSX) [file pone.0229045.s003.xlsx]

## Sheet: Sheet1
Species	Site_1	Site_2	Site_3	Site_4	Site_5	Site_6	Site_7	Site_8	Site_9	Site_10	Site_11	Site_12	Site_13	Site_14	Site_15	Site_16	Site_17	Site_18	Site_19	Site_20	Site_21	Site_22	Site_23	Site_24	Site_25	Site_26	Site_27	Site_28	Site_29	Site_30	Site_31	Site_32	Site_33	Site_34	Site_35	Site_36	Site_37	Site_38	Site_39	Site_40	Site_41	Site_42	Site_43	Site_44	Site_45	Site_46	Site_47	Site_48	Site_49
Leopard	0.0155039	0.0387597	0.0310078	0.0116279	0	0.0116279	0.0116279	0.0426357	0.0193798	0.0232558	0.0620155	0.0116279	0.0155039	0	0.0116279	0.0232558	0.00387597	0	0.0271318	0.00387597	0	0	0.0387597	0	0.0116279	0.0116279	0.00775194	0.0116279	0.00387597	0.00387597	0.00775194	0	0	0.00387597	0	0.00775194	0.0193798	0.0736434	0.0232558	0.0271318	0.0155039	0.00387597	0.0116279	0.0155039	0.00387597	0.0193798	0	0.100775	0.00387597
Lion	0	0.00862069	0.0818966	0.012931	0.0215517	0.0215517	0.00431034	0.0474138	0.012931	0.00862069	0.0172414	0.00431034	0.0431034	0	0.0258621	0.012931	0.0387931	0.0215517	0.0818966	0.00862069	0.0258621	0.012931	0.00431034	0.00431034	0	0.0172414	0.0172414	0.00862069	0.0301724	0.0215517	0.00862069	0.00862069	0.00862069	0.00431034	0	0.00431034	0.012931	0.012931	0.00862069	0.0215517	0.00431034	0.00431034	0.00431034	0	0.00431034	0	0	0.00431034	0.00862069
Chital	0.00377358	0.0100629	0.00880503	0.000628931	0.00188679	0.0238994	0.0761006	0.00440252	0.00251572	0.00880503	0.0301887	0	0.134591	0.00377358	0.00566038	0.152201	0.0283019	0.00943396	0.0251572	0.00503145	0.000628931	0.0081761	0.00691824	0.000628931	0.00314465	0.00943396	0	0.0509434	0	0.00566038	0.0245283	0.00754717	0.00314465	0.00503145	0.00188679	0.000628931	0.0081761	0.00691824	0.00628931	0.0144654	0.00628931	0.00188679	0.0295597	0.0119497	0.00125786	0.0138365	0.00628931	0.0138365	0.00314465
Sambar	0.0583333	0.05	0	0	0	0	0.0333333	0	0	0.00833333	0.025	0	0.00833333	0.00833333	0	0	0	0.025	0.00833333	0	0	0	0.00833333	0	0.0333333	0	0	0	0.00833333	0	0	0.0166667	0.00833333	0.0166667	0.0166667	0.025	0.00833333	0.05	0.00833333	0.00833333	0.00833333	0	0.025	0.0166667	0.00833333	0.025	0.0333333	0.0166667	0
Nilgai	0.0238095	0.0238095	0	0	0	0.0714286	0	0	0.119048	0	0.047619	0	0	0	0	0	0	0	0.047619	0	0	0	0.119048	0	0	0.0238095	0	0.190476	0	0	0.047619	0	0.0714286	0.0238095	0	0.047619	0	0	0	0	0	0	0	0	0	0	0	0	0
Wild boar	0.0519481	0	0	0.012987	0	0	0.12987	0.025974	0	0.012987	0.012987	0	0	0.012987	0	0	0	0	0.012987	0	0	0	0	0	0.025974	0.012987	0.0519481	0.038961	0	0	0	0.012987	0	0	0.038961	0.012987	0	0.012987	0	0	0.025974	0.012987	0	0	0	0.025974	0.038961	0	0
[truncated: 16 more columns]
