# Supplementary material for: Spatio-temporal partitioning and coexistence between leopard (Panthera pardus fusca) and Asiatic lion (Panthera leo persica) in Gir protected area, Gujarat, India
Source: PLoS One. 2020 Mar 11;15(3):e0229045. doi: 10.1371/journal.pone.0229045 (PMC7065753; doi:10.1371/journal.pone.0229045)
Supplement: S3 Data — (XLSX) [file pone.0229045.s004.xlsx]

## Sheet: Sheet1
Zone	Species	time
1	Leopard	0.00833333
1	Leopard	0.276389
1	Leopard	0.819444
1	Leopard	0.481944
1	Leopard	0.0944444
1	Leopard	0.795139
1	Leopard	0.05625
1	Leopard	0.832639
1	Leopard	0.745139
1	Leopard	0.897222
1	Leopard	0.127083
1	Leopard	0.415278
1	Leopard	0.815972
1	Leopard	0.138194
1	Leopard	0.930556
1	Leopard	0.240972
1	Leopard	0.96875
1	Leopard	0.822222
1	Leopard	0.932639
1	Leopard	0.803472
1	Leopard	0.838889
1	Leopard	0.240278
1	Leopard	0.839583
1	Leopard	0.540972
1	Leopard	0.0111111
1	Leopard	0.240278
1	Leopard	0.00972222
1	Leopard	0.638194
1	Leopard	0.216667
1	Leopard	0.0152778
1	Leopard	0.2
1	Leopard	0.10625
1	Leopard	0.96875
1	Leopard	0.135417
1	Leopard	0.452083
1	Leopard	0.0395833
1	Leopard	0.460417
1	Leopard	0.259028
1	Leopard	0.0111111
1	Leopard	0.390972
1	Leopard	0.820833
1	Leopard	0.834028
1	Leopard	0.0368056
1	Leopard	0.218056
1	Leopard	0.769444
1	Leopard	0.322917
1	Leopard	0.824306
1	Leopard	0.221528
1	Leopard	0.0388889
1	Leopard	0.697917
1	Leopard	0.197917
1	Leopard	0.229861
1	Leopard	0.858333
1	Leopard	0.181944
1	Leopard	0.101389
1	Leopard	0.00763889
1	Leopard	0.927083
1	Leopard	0.00208333
1	Leopard	0.145833
1	Leopard	0.0694444
1	Leopard	0.795833
1	Leopard	0.130556
1	Leopard	0.00902778
1	Leopard	0.849306
1	Leopard	0.126389
1	Leopard	0.922222
1	Leopard	0.175
1	Leopard	0.232639
1	Leopard	0.113889
1	Leopard	0.0416667
1	Leopard	0.234722
1	Leopard	0.0326389
1	Leopard	0.820833
1	Leopard	0.182639
1	Leopard	0.890278
1	Leopard	0.2125
1	Leopard	0.153472
1	Leopard	0.997917
1	Leopard	0.06875
1	Leopard	0.1375
1	Leopard	0.134028
1	Leopard	0.871528
1	Leopard	0.25
1	Leopard	0.147222
1	Leopard	0.966667
1	Leopard	0.0152778
1	Leopard	0.829167
1	Leopard	0.919444
1	Leopard	0.915278
1	Leopard	0.979861
1	Leopard	0.856944
1	Leopard	0.0444444
1	Leopard	0.213889
1	Leopard	0.09375
1	Leopard	0.840972
1	Leopard	0.936806
1	Leopard	0.815972
1	Leopard	0.288194
1	Leopard	0.757639
1	Leopard	0.979167
1	Leopard	0.6125
1	Leopard	0.889583
1	Leopard	0.148611
1	Leopard	0.771528
1	Leopard	0.905556
1	Leopard	0.834722
1	Leopard	0.9125
1	Leopard	0.95
1	Leopard	0.929167
1	Leopard	0.0444444
1	Leopard	0.0819444
1	Leopard	0.136111
1	Leopard	0.143056
1	Leopard	0.838194
1	Leopard	0.885417
1	Leopard	0.0791667
1	Leopard	0.976389
1	Leopard	0.963889
1	Leopard	0.752778
1	Leopard	0.828472
1	Leopard	0.993056
1	Leopard	0.188889
1	Leopard	0.934722
1	Leopard	0.271528
1	Leopard	0.275694
1	Leopard	0.243056
1	Leopard	0.865278
1	Leopard	0.340278
1	Leopard	0.863194
1	Leopard	0.702083
1	Leopard	0.298611
1	Leopard	0.223611
1	Leopard	0.848611
1	Leopard	0.620139
1	Leopard	0.874306
1	Leopard	0.95
1	Leopard	0.936806
1	Leopard	0.950694
1	Leopard	0.995139
1	Leopard	0.00347222
1	Leopard	0.244444
1	Leopard	0.274306
1	Leopard	0.396528
1	Leopard	0.175694
1	Leopard	0.223611
1	Leopard	0.836111
1	Leopard	0.7375
1	Leopard	0.926389
1	Leopard	0.16875
1	Leopard	0.852083
1	Leopard	0.890278
1	Leopard	0.126389
1	Leopard	0.763889
1	Leopard	0.720833
1	Leopard	0.796528
1	Leopard	0.994444
1	Leopard	0.945833
1	Leopard	0.0319444
1	Leopard	0.0131944
1	Leopard	0.0923611
1	Leopard	0.158333
1	Leopard	0.286111
1	Leopard	0.797222
1	Leopard	0.204167
1	Leopard	0.249306
1	Leopard	0.978472
1	Leopard	0.742361
1	Leopard	0.857639
1	Leopard	0.708333
1	Leopard	0.21875
1	Leopard	0.838889
1	Leopard	0.828472
1	Leopard	0.0979167
1	Leopard	0.0430556
1	Leopard	0.409722
1	Leopard	0.0715278
1	Leopard	0.752083
1	Leopard	0.835417
1	Leopard	0.990972
1	Leopard	0.0868056
1	Leopard	0.730556
1	Leopard	0.832639
1	Leopard	0.909722
1	Leopard	0.202083
1	Leopard	0.895833
1	Leopard	0.757639
1	Leopard	0.95625
1	Leopard	0.834722
1	Leopard	0.116667
1	Leopard	0.217361
1	Leopard	0.114583
1	Leopard	0.779861
1	Leopard	0.118056
1	Leopard	0.327083
1	Leopard	0.409028
1	Leopard	0.570139
1	Leopard	0.152778
1	Leopard	0.586111
1	Leopard	0.922222
1	Leopard	0.827778
1	Leopard	0.832639
1	Leopard	0.0590278
1	Leopard	0.0944444
1	Leopard	0.0180556
1	Leopard	0.604861
1	Leopard	0.397917
1	Leopard	0.172222
1	Leopard	0.770139
1	Leopard	0.245833
1	Leopard	0.729167
1	Leopard	0.714583
1	Leopard	0.267361
1	Leopard	0.8
1	Leopard	0.75625
1	Leopard	0.830556
1	Leopard	0.933333
1	Leopard	0.920139
1	Leopard	0.8625
1	Leopard	0.407639
1	Leopard	0.189583
1	Leopard	0.344444
1	Leopard	0.31875
1	Leopard	0.984722
1	Leopard	0.698611
1	Leopard	0.902083
1	Leopard	0.922917
1	Leopard	0.940972
1	Leopard	0.206944
1	Leopard	0.975694
1	Leopard	0.918056
1	Leopard	0.148611
1	Leopard	0.883333
1	Leopard	0.9875
1	Leopard	0.291667
1	Leopard	0.809722
1	Leopard	0.929861
1	Leopard	0.919444
1	Leopard	0.176389
1	Leopard	0.836111
1	Leopard	0.875
1	Leopard	0.320833
1	Leopard	0.00555556
1	Leopard	0.300694
1	Leopard	0.96875
1	Leopard	0.275
1	Leopard	0.0659722
1	Leopard	0.747222
1	Leopard	0.765972
1	Leopard	0.765278
1	Leopard	0.852778
1	Leopard	0.495833
1	Leopard	0.708333
1	Leopard	0.120139
1	Leopard	0.530556
1	Leopard	0.402778
1	Leopard	0.94375
1	Leopard	0.640278
1	Leopard	0.680556
1	Leopard	0.748611
1	Leopard	0.05
1	Leopard	0.0868056
1	Leopard	0.95625
1	Leopard	0.43125
1	Leopard	0.252083
1	Leopard	0.734028
1	Leopard	0.51875
1	Leopard	0.386111
1	Leopard	0.809722
1	Leopard	0.671528
1	Leopard	0.890972
1	Leopard	0.959028
1	Leopard	0.111111
1	Leopard	0.0520833
1	Leopard	0.716667
1	Leopard	0.890972
1	Leopard	0.113889
1	Leopard	0.984722
1	Leopard	0.136111
1	Leopard	0.45625
1	Leopard	0.799306
1	Leopard	0.234028
1	Leopard	0.257639
1	Leopard	0.355556
1	Leopard	0.490278
1	Leopard	0.849306
1	Leopard	0.379167
1	Leopard	0.384028
1	Leopard	0.11875
1	Leopard	0.245833
1	LION	0.254861
1	LION	0.903472
1	LION	0.871528
1	LION	0.288194
1	LION	0.297222
1	LION	0.0777778
1	LION	0.263889
1	LION	0.295139
1	LION	0.233333
1	LION	0.790278
1	LION	0.100694
1	LION	0.188889
1	LION	0.0819444
1	LION	0.802083
1	LION	0.293056
1	LION	0.875
1	LION	0.240278
1	LION	0.86875
1	LION	0.333333
1	LION	0.0444444
1	LION	0.170139
1	LION	0.2125
1	LION	0.846528
1	LION	0.228472
1	LION	0.0416667
1	LION	0.13125
1	LION	0.374306
1	LION	0.138194
1	LION	0.00833333
1	LION	0.286111
1	LION	0.902083
1	LION	0.238889
1	LION	0.0479167
1	LION	0.147222
1	LION	0.198611
1	LION	0.970139
1	LION	0.075
1	LION	0.244444
1	LION	0.292361
1	LION	0.396528
1	LION	0.259722
1	LION	0.0305556
1	LION	0.246528
1	LION	0.265972
1	LION	0.111806
1	LION	0.985417
1	LION	0.0111111
1	LION	0.140278
1	LION	0.222917
1	LION	0.805556
1	LION	0.254861
1	LION	0.960417
1	LION	0.000694444
1	LION	0.927778
1	LION	0.834722
1	LION	0.9625
1	LION	0.0958333
1	LION	0.141667
1	LION	0.165972
1	LION	0.25
1	LION	0.950694
1	LION	0.820139
1	LION	0.0222222
1	LION	0.45625
1	LION	0.33125
1	LION	0.410417
1	LION	0.845139
1	LION	0.132639
1	LION	0.249306
1	LION	0.0340278
1	LION	0.26875
1	LION	0.184028
1	LION	0.166667
1	LION	0.141667
1	LION	0.164583
1	LION	0.963194
1	LION	0.949306
1	LION	0.196528
1	LION	0.959722
1	LION	0.0854167
1	LION	0.130556
1	LION	0.827083
1	LION	0.231944
1	LION	0.161111
1	LION	0.188194
1	LION	0.254861
1	LION	0.785417
1	LION	0.202083
1	LION	0.160417
1	LION	0.93125
1	LION	0.851389
1	LION	0.00555556
1	LION	0.138889
1	LION	0.227083
1	LION	0.903472
1	LION	0.0138889
1	LION	0.227083
1	LION	0.141667
1	LION	0.24375
1	LION	0.213889
1	LION	0.0902778
1	LION	0.182639
1	LION	0.31875
1	LION	0.778472
1	LION	0.799306
1	LION	0.95
1	LION	0.131944
1	LION	0.85625
1	LION	0.992361
1	LION	0.911111
1	LION	0.784028
1	LION	0.870139
1	LION	0.896528
1	LION	0.358333
1	LION	0.134722
1	LION	0.197222
1	LION	0.184722
1	LION	0.78125
1	LION	0.941667
1	LION	0.877083
1	LION	0.876389
1	LION	0.86875
1	LION	0.247222
1	LION	0.04375
1	LION	0.106944
1	LION	0.259722
1	LION	0.184028
1	LION	0.199306
1	LION	0.260417
1	LION	0.263889
1	LION	0.3125
1	LION	0.291667
1	LION	0.933333
1	LION	0.345833
1	LION	0.386806
1	LION	0.415972
1	LION	0.836806
1	LION	0.779167
1	LION	0.751389
1	LION	0.192361
1	LION	0.929861
1	LION	0.821528
1	LION	0.957639
1	LION	0.954167
1	LION	0.3625
1	LION	0.929861
1	LION	0.873611
1	LION	0.843056
1	LION	0.286111
1	LION	0.0756944
1	LION	0.0784722
1	LION	0.897222
1	LION	0.268056
1	CHITAL	0.457639
1	CHITAL	0.0576389
1	CHITAL	0.343056
1	CHITAL	0.0277778
1	CHITAL	0.409722
1	CHITAL	0.564583
1	CHITAL	0.347222
1	CHITAL	0.469444
1	CHITAL	0.464583
1	CHITAL	0.734028
1	CHITAL	0.479861
1	CHITAL	0.75
1	CHITAL	0.825694
1	CHITAL	0.375694
1	CHITAL	0.366667
1	CHITAL	0.401389
1	CHITAL	0.299306
1	CHITAL	0.517361
1	CHITAL	0.444444
1	CHITAL	0.566667
1	CHITAL	0.704167
1	CHITAL	0.353472
1	CHITAL	0.672917
1	CHITAL	0.614583
1	CHITAL	0.738194
1	CHITAL	0.423611
1	CHITAL	0.452083
1	CHITAL	0.584028
1	CHITAL	0.377778
1	CHITAL	0.738194
1	CHITAL	0.763889
1	CHITAL	0.638194
1	CHITAL	0.408333
1	CHITAL	0.330556
1	CHITAL	0.4375
1	CHITAL	0.557639
1	CHITAL	0.00902778
1	CHITAL	0.459722
1	CHITAL	0.651389
1	CHITAL	0.3875
1	CHITAL	0.340972
1	CHITAL	0.0354167
1	CHITAL	0.360417
1	CHITAL	0.803472
1	CHITAL	0.51875
1	CHITAL	0.594444
1	CHITAL	0.736111
1	CHITAL	0.608333
1	CHITAL	0.222917
1	CHITAL	0.309028
1	CHITAL	0.384028
1	CHITAL	0.339583
1	CHITAL	0.319444
1	CHITAL	0.622917
1	CHITAL	0.380556
1	CHITAL	0.7125
1	CHITAL	0.319444
1	CHITAL	0.377083
1	CHITAL	0.361111
1	CHITAL	0.320833
1	CHITAL	0.370139
1	CHITAL	0.441667
1	CHITAL	0.352778
1	CHITAL	0.690972
1	CHITAL	0.334028
1	CHITAL	0.966667
1	CHITAL	0.481944
1	CHITAL	0.413889
1	CHITAL	0.338194
1	CHITAL	0.409028
1	CHITAL	0.667361
1	CHITAL	0.388889
1	CHITAL	0.517361
1	CHITAL	0.636806
1	CHITAL	0.739583
1	CHITAL	0.264583
1	CHITAL	0.570139
1	CHITAL	0.584028
1	CHITAL	0.665278
1	CHITAL	0.586806
1	CHITAL	0.346528
1	CHITAL	0.557639
1	CHITAL	0.720833
1	CHITAL	0.790278
1	CHITAL	0.458333
1	CHITAL	0.0631944
1	CHITAL	0.767361
1	CHITAL	0.0666667
1	CHITAL	0.360417
1	CHITAL	0.522917
1	CHITAL	0.375
1	CHITAL	0.291667
1	CHITAL	0.385417
1	CHITAL	0.330556
1	CHITAL	0.721528
1	CHITAL	0.403472
1	CHITAL	0.365278
1	CHITAL	0.370139
1	CHITAL	0.374306
1	CHITAL	0.190278
1	CHITAL	0.442361
1	CHITAL	0.307639
1	CHITAL	0.372222
1	CHITAL	0.475694
1	CHITAL	0.622917
1	CHITAL	0.60625
1	CHITAL	0.342361
1	CHITAL	0.381944
1	CHITAL	0.765972
1	CHITAL	0.445833
1	CHITAL	0.589583
1	CHITAL	0.341667
1	CHITAL	0.720139
1	CHITAL	0.352083
1	CHITAL	0.392361
1	CHITAL	0.701389
1	CHITAL	0.675
1	CHITAL	0.349306
1	CHITAL	0.595833
1	CHITAL	0.747917
1	CHITAL	0.739583
1	CHITAL	0.698611
1	CHITAL	0.459028
1	CHITAL	0.474306
1	CHITAL	0.445139
1	CHITAL	0.576389
1	CHITAL	0.64375
1	CHITAL	0.706944
1	CHITAL	0.415278
1	CHITAL	0.363194
1	CHITAL	0.375694
1	CHITAL	0.420139
1	CHITAL	0.402083
1	CHITAL	0.431944
1	CHITAL	0.489583
1	CHITAL	0.254167
1	CHITAL	0.363889
1	CHITAL	0.529861
1	CHITAL	0.309722
1	CHITAL	0.646528
1	CHITAL	0.334028
1	CHITAL	0.438889
1	CHITAL	0.520139
1	CHITAL	0.583333
1	CHITAL	0.550694
1	CHITAL	0.336806
1	CHITAL	0.536806
1	CHITAL	0.699306
1	CHITAL	0.53125
1	CHITAL	0.389583
1	CHITAL	0.306944
1	CHITAL	0.625694
1	CHITAL	0.398611
1	CHITAL	0.343056
1	CHITAL	0.70625
1	CHITAL	0.423611
1	CHITAL	0.392361
1	CHITAL	0.609722
1	CHITAL	0.646528
1	CHITAL	0.706944
1	CHITAL	0.383333
1	CHITAL	0.958333
1	CHITAL	0.396528
1	CHITAL	0.563889
1	CHITAL	0.591667
1	CHITAL	0.45625
1	CHITAL	0.407639
1	CHITAL	0.403472
1	CHITAL	0.33125
1	CHITAL	0.465972
1	CHITAL	0.368056
1	CHITAL	0.445833
1	CHITAL	0.498611
1	CHITAL	0.631944
1	CHITAL	0.663889
1	CHITAL	0.372917
1	CHITAL	0.513194
1	CHITAL	0.611806
1	CHITAL	0.595139
1	CHITAL	0.624306
1	CHITAL	0.360417
1	CHITAL	0.341667
1	CHITAL	0.344444
1	CHITAL	0.270833
1	CHITAL	0.430556
1	CHITAL	0.354861
1	CHITAL	0.972917
1	CHITAL	0.359028
1	CHITAL	0.377778
1	CHITAL	0.369444
1	CHITAL	0.400694
1	CHITAL	0.771528
1	CHITAL	0.611806
1	CHITAL	0.365278
1	CHITAL	0.0111111
1	CHITAL	0.511111
1	CHITAL	0.388889
1	CHITAL	0.285417
1	CHITAL	0.590972
1	CHITAL	0.494444
1	CHITAL	0.396528
1	CHITAL	0.376389
1	CHITAL	0.373611
1	CHITAL	0.647222
1	CHITAL	0.428472
1	CHITAL	0.407639
1	CHITAL	0.295139
1	CHITAL	0.369444
1	CHITAL	0.300694
1	CHITAL	0.0229167
1	CHITAL	0.766667
1	CHITAL	0.705556
1	CHITAL	0.383333
1	CHITAL	0.488194
1	CHITAL	0.583333
1	CHITAL	0.36875
1	CHITAL	0.324306
1	CHITAL	0.641667
1	CHITAL	0.682639
1	CHITAL	0.349306
1	CHITAL	0.374306
1	CHITAL	0.361111
1	CHITAL	0.319444
1	CHITAL	0.495833
1	CHITAL	0.35625
1	CHITAL	0.525694
1	CHITAL	0.385417
1	CHITAL	0.450694
1	CHITAL	0.265972
1	CHITAL	0.270833
1	CHITAL	0.310417
1	CHITAL	0.408333
1	CHITAL	0.440278
1	CHITAL	0.323611
1	CHITAL	0.352778
1	CHITAL	0.707639
1	CHITAL	0.949306
1	CHITAL	0.699306
1	CHITAL	0.343056
1	CHITAL	0.645833
1	CHITAL	0.625694
1	CHITAL	0.795833
1	CHITAL	0.361806
1	CHITAL	0.329861
1	CHITAL	0.672222
1	CHITAL	0.436111
1	CHITAL	0.395139
1	CHITAL	0.470139
1	CHITAL	0.990278
1	CHITAL	0.288194
1	CHITAL	0.110417
1	CHITAL	0.400694
1	CHITAL	0.73125
1	CHITAL	0.547917
1	CHITAL	0.707639
1	CHITAL	0.304861
1	CHITAL	0.392361
1	CHITAL	0.329167
1	CHITAL	0.340278
1	CHITAL	0.638889
1	CHITAL	0.354167
1	CHITAL	0.442361
1	CHITAL	0.438194
1	CHITAL	0.420139
1	CHITAL	0.329861
1	CHITAL	0.420139
1	CHITAL	0.286111
1	CHITAL	0.408333
1	CHITAL	0.563889
1	CHITAL	0.688194
1	CHITAL	0.460417
1	CHITAL	0.741667
1	CHITAL	0.893056
1	CHITAL	0.694444
1	CHITAL	0.383333
1	CHITAL	0.310417
1	CHITAL	0.513194
1	CHITAL	0.265278
1	CHITAL	0.255556
1	CHITAL	0.402778
1	CHITAL	0.433333
1	CHITAL	0.821528
1	CHITAL	0.377083
1	CHITAL	0.305556
1	CHITAL	0.694444
1	CHITAL	0.683333
1	CHITAL	0.329861
1	CHITAL	0.646528
1	CHITAL	0.504861
1	CHITAL	0.322222
1	CHITAL	0.315278
1	CHITAL	0.565972
1	CHITAL	0.629861
1	CHITAL	0.520139
1	CHITAL	0.636111
1	CHITAL	0.526389
1	CHITAL	0.65
1	CHITAL	0.575
1	CHITAL	0.467361
1	CHITAL	0.313889
1	CHITAL	0.703472
1	CHITAL	0.397917
1	CHITAL	0.543056
1	CHITAL	0.709028
1	CHITAL	0.36875
1	CHITAL	0.384028
1	CHITAL	0.564583
1	CHITAL	0.477778
1	CHITAL	0.350694
1	CHITAL	0.422222
1	CHITAL	0.604861
1	CHITAL	0.46875
1	CHITAL	0.347222
1	CHITAL	0.688889
1	CHITAL	0.384028
1	CHITAL	0.625
1	CHITAL	0.713889
1	CHITAL	0.326389
1	CHITAL	0.647917
1	CHITAL	0.590278
1	CHITAL	0.4875
1	CHITAL	0.368056
1	CHITAL	0.4875
1	CHITAL	0.759722
1	CHITAL	0.547917
1	CHITAL	0.4125
1	CHITAL	0.409722
1	CHITAL	0.518056
1	CHITAL	0.511806
1	CHITAL	0.761806
1	CHITAL	0.6625
1	CHITAL	0.654861
1	CHITAL	0.301389
1	CHITAL	0.370833
1	CHITAL	0.69375
1	CHITAL	0.679167
1	CHITAL	0.252778
1	CHITAL	0.640972
1	CHITAL	0.471528
1	CHITAL	0.688889
1	CHITAL	0.478472
1	CHITAL	0.358333
1	CHITAL	0.523611
1	CHITAL	0.727083
1	CHITAL	0.703472
1	CHITAL	0.749306
1	CHITAL	0.5625
1	CHITAL	0.681944
1	CHITAL	0.624306
1	CHITAL	0.668056
1	CHITAL	0.656944
1	CHITAL	0.679167
1	CHITAL	0.770833
1	CHITAL	0.613889
1	CHITAL	0.285417
1	CHITAL	0.676389
1	CHITAL	0.371528
1	CHITAL	0.428472
1	CHITAL	0.759722
1	CHITAL	0.772222
1	CHITAL	0.706944
1	CHITAL	0.334722
1	CHITAL	0.284722
1	CHITAL	0.29375
1	CHITAL	0.29375
1	CHITAL	0.311111
1	CHITAL	0.623611
1	CHITAL	0.336111
1	CHITAL	0.601389
1	CHITAL	0.257639
1	CHITAL	0.420139
1	CHITAL	0.486806
1	CHITAL	0.475694
1	CHITAL	0.0451389
1	CHITAL	0.0902778
1	CHITAL	0.327083
1	CHITAL	0.534722
1	CHITAL	0.827083
1	CHITAL	0.352083
1	CHITAL	0.257639
1	CHITAL	0.35625
1	CHITAL	0.423611
1	CHITAL	0.64375
1	CHITAL	0.35
1	CHITAL	0.264583
1	CHITAL	0.565278
1	CHITAL	0.281944
1	CHITAL	0.354167
1	CHITAL	0.39375
1	CHITAL	0.371528
1	CHITAL	0.292361
1	CHITAL	0.600694
1	CHITAL	0.383333
1	CHITAL	0.261111
1	CHITAL	0.46875
1	CHITAL	0.714583
1	CHITAL	0.714583
1	CHITAL	0.466667
1	CHITAL	0.320139
1	CHITAL	0.03125
1	CHITAL	0.316667
1	CHITAL	0.443056
1	CHITAL	0.324306
1	CHITAL	0.259722
1	CHITAL	0.366667
1	CHITAL	0.7625
1	CHITAL	0.329167
1	CHITAL	0.393056
1	CHITAL	0.609722
1	CHITAL	0.713889
1	CHITAL	0.409722
1	CHITAL	0.581944
1	CHITAL	0.3125
1	CHITAL	0.421528
1	CHITAL	0.744444
1	CHITAL	0.447222
1	CHITAL	0.7
1	CHITAL	0.475
1	CHITAL	0.501389
1	CHITAL	0.581944
1	CHITAL	0.602778
1	CHITAL	0.302778
1	CHITAL	0.697917
1	CHITAL	0.286111
1	CHITAL	0.665278
1	CHITAL	0.290278
1	CHITAL	0.727083
1	CHITAL	0.343056
1	CHITAL	0.713194
1	CHITAL	0.465972
1	CHITAL	0.494444
1	CHITAL	0.283333
1	CHITAL	0.495139
1	CHITAL	0.384722
1	CHITAL	0.74375
1	CHITAL	0.565972
1	CHITAL	0.304861
1	CHITAL	0.754167
1	CHITAL	0.295139
1	CHITAL	0.772917
1	CHITAL	0.484028
1	CHITAL	0.369444
1	CHITAL	0.619444
1	CHITAL	0.0902778
1	CHITAL	0.509028
1	CHITAL	0.315278
1	CHITAL	0.359722
1	CHITAL	0.696528
1	CHITAL	0.599306
1	CHITAL	0.551389
1	CHITAL	0.565972
1	CHITAL	0.604167
1	CHITAL	0.4625
1	CHITAL	0.248611
1	CHITAL	0.5875
1	CHITAL	0.397917
1	CHITAL	0.316667
1	CHITAL	0.335417
1	CHITAL	0.367361
1	CHITAL	0.448611
1	CHITAL	0.474306
1	CHITAL	0.520833
1	CHITAL	0.659028
1	CHITAL	0.334722
1	CHITAL	0.365278
1	CHITAL	0.721528
1	CHITAL	0.699306
1	CHITAL	0.404861
1	CHITAL	0.497222
1	CHITAL	0.363194
1	CHITAL	0.390278
1	CHITAL	0.494444
1	CHITAL	0.248611
1	CHITAL	0.690972
1	CHITAL	0.352778
1	CHITAL	0.379861
1	CHITAL	0.403472
1	CHITAL	0.380556
1	CHITAL	0.402083
1	CHITAL	0.430556
1	CHITAL	0.363194
1	CHITAL	0.725694
1	CHITAL	0.424306
1	CHITAL	0.782639
1	CHITAL	0.434722
1	CHITAL	0.525694
1	CHITAL	0.573611
1	CHITAL	0.778472
1	CHITAL	0.756944
1	CHITAL	0.388889
1	CHITAL	0.713889
1	CHITAL	0.590972
1	CHITAL	0.545139
1	CHITAL	0.679861
1	CHITAL	0.436806
1	CHITAL	0.673611
1	CHITAL	0.622917
1	CHITAL	0.622222
1	CHITAL	0.70625
1	CHITAL	0.53125
1	CHITAL	0.6625
1	CHITAL	0.38125
1	CHITAL	0.373611
1	CHITAL	0.411111
1	CHITAL	0.586111
1	CHITAL	0.652083
1	CHITAL	0.358333
1	CHITAL	0.380556
1	CHITAL	0.732639
1	CHITAL	0.759028
1	CHITAL	0.759028
1	CHITAL	0.759028
1	CHITAL	0.759028
1	CHITAL	0.759028
1	CHITAL	0.759028
1	CHITAL	0.152778
1	CHITAL	0.323611
1	CHITAL	0.740972
1	CHITAL	0.740972
1	CHITAL	0.740972
1	CHITAL	0.740972
1	CHITAL	0.502083
1	CHITAL	0.753472
1	CHITAL	0.758333
1	CHITAL	0.0229167
1	CHITAL	0.0229167
1	CHITAL	0.0229167
1	CHITAL	0.760417
1	CHITAL	0.760417
1	CHITAL	0.441667
1	CHITAL	0.777083
1	CHITAL	0.3125
1	CHITAL	0.990278
1	CHITAL	0.0354167
1	CHITAL	0.357639
1	CHITAL	0.715278
1	CHITAL	0.760417
1	CHITAL	0.7625
1	CHITAL	0.740972
1	CHITAL	0.798611
1	CHITAL	0.425694
1	CHITAL	0.410417
1	CHITAL	0.345139
1	CHITAL	0.642361
1	CHITAL	0.676389
1	CHITAL	0.676389
1	CHITAL	0.676389
1	CHITAL	0.676389
1	CHITAL	0.676389
1	CHITAL	0.676389
1	CHITAL	0.676389
1	CHITAL	0.676389
1	CHITAL	0.676389
1	CHITAL	0.676389
1	CHITAL	0.676389
1	CHITAL	0.676389
1	CHITAL	0.676389
1	CHITAL	0.7625
1	CHITAL	0.361111
1	CHITAL	0.376389
1	CHITAL	0.388889
1	CHITAL	0.388889
1	CHITAL	0.388889
1	CHITAL	0.388889
1	CHITAL	0.3625
1	CHITAL	0.3625
1	CHITAL	0.3625
1	CHITAL	0.676389
1	CHITAL	0.700694
1	CHITAL	0.515278
1	CHITAL	0.515278
1	CHITAL	0.586806
1	CHITAL	0.586806
1	CHITAL	0.363194
1	CHITAL	0.651389
1	CHITAL	0.674306
1	CHITAL	0.760417
1	CHITAL	0.759028
1	CHITAL	0.356944
1	CHITAL	0.669444
1	CHITAL	0.310417
1	CHITAL	0.766667
1	CHITAL	0.739583
1	CHITAL	0.531944
1	CHITAL	0.491667
1	CHITAL	0.714583
1	CHITAL	0.714583
1	CHITAL	0.714583
1	CHITAL	0.413889
1	CHITAL	0.528472
1	CHITAL	0.0472222
1	CHITAL	0.442361
1	CHITAL	0.109028
1	CHITAL	0.109028
1	CHITAL	0.441667
1	CHITAL	0.701389
1	CHITAL	0.701389
1	CHITAL	0.407639
1	CHITAL	0.407639
1	CHITAL	0.407639
1	CHITAL	0.407639
1	CHITAL	0.590278
1	CHITAL	0.70625
1	CHITAL	0.425
1	CHITAL	0.366667
1	CHITAL	0.384722
1	CHITAL	0.731944
1	CHITAL	0.470139
1	CHITAL	0.489583
1	CHITAL	0.489583
1	CHITAL	0.714583
1	CHITAL	0.714583
1	CHITAL	0.714583
1	CHITAL	0.714583
1	CHITAL	0.413889
1	CHITAL	0.413889
1	CHITAL	0.420139
1	CHITAL	0.780556
1	CHITAL	0.439583
1	CHITAL	0.588194
1	CHITAL	0.00763889
1	CHITAL	0.729167
1	CHITAL	0.729167
1	CHITAL	0.757639
1	CHITAL	0.670139
1	CHITAL	0.770139
1	CHITAL	0.774306
1	CHITAL	0.08125
1	CHITAL	0.4625
1	CHITAL	0.638194
1	CHITAL	0.4
1	SAMBAR	0.0305556
1	SAMBAR	0.817361
1	SAMBAR	0.251389
1	SAMBAR	0.273611
1	SAMBAR	0.674306
1	SAMBAR	0.0784722
1	SAMBAR	0.946528
1	SAMBAR	0.831944
1	SAMBAR	0.663889
1	SAMBAR	0.208333
1	SAMBAR	0.825
1	SAMBAR	0.254167
1	SAMBAR	0.543056
1	SAMBAR	0.678472
1	SAMBAR	0.302778
1	SAMBAR	0.322917
1	SAMBAR	0.9125
1	SAMBAR	0.666667
1	SAMBAR	0.707639
1	SAMBAR	0.39375
1	SAMBAR	0.689583
1	SAMBAR	0.684722
1	SAMBAR	0.701389
1	SAMBAR	0.642361
1	SAMBAR	0.0256944
1	SAMBAR	0.686806
1	SAMBAR	0.814583
1	SAMBAR	0.73125
1	SAMBAR	0.722917
1	SAMBAR	0.333333
1	SAMBAR	0.661111
1	SAMBAR	0.313889
1	SAMBAR	0.683333
1	SAMBAR	0.336806
1	SAMBAR	0.258333
1	SAMBAR	0.938889
1	SAMBAR	0.643056
1	SAMBAR	0.0576389
1	SAMBAR	0.103472
1	SAMBAR	0.655556
1	SAMBAR	0.770833
1	SAMBAR	0.352778
1	SAMBAR	0.310417
1	SAMBAR	0.775
1	SAMBAR	0.0423611
1	SAMBAR	0.522917
1	SAMBAR	0.754167
1	SAMBAR	0.675694
1	SAMBAR	0.69375
1	SAMBAR	0.748611
1	SAMBAR	0.0125
1	SAMBAR	0.547222
1	SAMBAR	0.625694
1	SAMBAR	0.652083
1	SAMBAR	0.765972
1	SAMBAR	0.728472
1	SAMBAR	0.767361
1	SAMBAR	0.779167
1	SAMBAR	0.897917
1	SAMBAR	0.769444
1	SAMBAR	0.447222
1	SAMBAR	0.276389
1	SAMBAR	0.309028
1	SAMBAR	0.311806
1	SAMBAR	0.322222
1	SAMBAR	0.304861
1	SAMBAR	0.777083
1	SAMBAR	0.809028
1	SAMBAR	0.290278
1	SAMBAR	0.244444
1	SAMBAR	0.677778
1	SAMBAR	0.163194
1	SAMBAR	0.6
1	SAMBAR	0.310417
1	SAMBAR	0.676389
1	SAMBAR	0.264583
1	SAMBAR	0.371528
1	SAMBAR	0.338194
1	SAMBAR	0.297917
1	SAMBAR	0.406944
1	SAMBAR	0.767361
1	SAMBAR	0.00486111
1	SAMBAR	0.0840278
1	SAMBAR	0.0777778
1	SAMBAR	0.652083
1	SAMBAR	0.819444
1	SAMBAR	0.397917
1	SAMBAR	0.425694
1	SAMBAR	0.94375
1	SAMBAR	0.650694
1	SAMBAR	0.0548611
1	SAMBAR	0.343056
1	SAMBAR	0.00972222
1	SAMBAR	0.656944
1	SAMBAR	0.0756944
1	SAMBAR	0.702778
1	SAMBAR	0.748611
1	SAMBAR	0.726389
1	SAMBAR	0.738194
1	SAMBAR	0.690972
1	SAMBAR	0.815278
1	NILGAI	0.625266
1	NILGAI	0.291921
1	NILGAI	0.291968
1	NILGAI	0.29206
1	NILGAI	0.291794
1	NILGAI	0.458831
1	NILGAI	0.583935
1	NILGAI	0.666806
1	NILGAI	0.292025
1	NILGAI	0.333437
1	NILGAI	0.583403
1	NILGAI	0.750579
1	NILGAI	0.625208
1	NILGAI	0.541667
1	NILGAI	0.45853
1	NILGAI	0.291678
1	NILGAI	0.333831
1	NILGAI	0.291921
1	NILGAI	0.333831
1	NILGAI	0.500648
1	NILGAI	0.542303
1	NILGAI	0.541921
1	NILGAI	0.416713
1	NILGAI	0.375567
1	NILGAI	0.625498
1	NILGAI	0.583519
1	NILGAI	0.37515
1	NILGAI	0.333356
1	NILGAI	0.667141
1	NILGAI	0.292326
1	NILGAI	0.3
1	NILGAI	0.726389
1	NILGAI	0.164583
1	WILDPIG	0.411111
1	WILDPIG	0.731944
1	WILDPIG	0.797917
1	WILDPIG	0.784722
1	WILDPIG	0.739583
1	WILDPIG	0.494444
1	WILDPIG	0.320833
1	WILDPIG	0.654167
1	WILDPIG	0.853472
1	WILDPIG	0.361111
1	WILDPIG	0.295833
1	WILDPIG	0.830556
1	WILDPIG	0.275694
1	WILDPIG	0.369444
1	WILDPIG	0.80625
1	WILDPIG	0.759028
1	WILDPIG	0.75625
1	WILDPIG	0.380556
1	WILDPIG	0.427778
1	WILDPIG	0.999306
1	WILDPIG	0.358333
1	WILDPIG	0.25
1	WILDPIG	0.767361
1	WILDPIG	0.820139
1	WILDPIG	0.788194
1	WILDPIG	0.31875
1	WILDPIG	0.349306
1	WILDPIG	0.346528
1	WILDPIG	0.295833
1	WILDPIG	0.774306
1	WILDPIG	0.754167
1	WILDPIG	0.75
1	WILDPIG	0.3375
1	WILDPIG	0.816667
1	WILDPIG	0.784722
1	WILDPIG	0.303472
1	WILDPIG	0.747917
1	WILDPIG	0.334028
1	WILDPIG	0.489583
1	WILDPIG	0.489583
1	WILDPIG	0.489583
1	WILDPIG	0.534722
1	WILDPIG	0.534722
1	WILDPIG	0.697222
1	WILDPIG	0.372917
1	WILDPIG	0.531944
1	WILDPIG	0.53125
1	WILDPIG	0.53125
1	WILDPIG	0.53125
1	WILDPIG	0.53125
